# Supplementary material for: Depolarizing Effects in Hydrogen Bond Energy in 310-Helices Revealed by Quantum Chemical Analysis
Source: Int J Mol Sci. 2022 Aug 12;23(16):9032. doi: 10.3390/ijms23169032 (PMC9409261; doi:10.3390/ijms23169032)
Supplement: Supplementary file 1 [file ijms-23-09032-s001.zip]

Archive with 1 entries (1 files):
- ijms-1867210-supplementary.pdf
